# Supplementary material for: Implementation of a Population-Based Cancer Family History Screening Program for Lynch Syndrome
Source: Cancer Control. 2023 May 10;30:10732748231175011. doi: 10.1177/10732748231175011 (PMC10185972; doi:10.1177/10732748231175011)
Supplement: Supplemental Material - Implementation of a Population-Based Cancer Family History Screening Program for Lynch Syndrome [file sj-zip-1-ccx-10.1177_10732748231175011.zip]

Archive with 4 entries (4 files):
- SupFigure1wTitle.JPG
- SupFigure2wTitle.JPG
- SupFigure3wTitle.JPG
- SupFigure4wTitle.JPG
